# Supplementary material for: Production of omega-3 enriched tilapia through the dietary use of algae meal or fish oil: Improved nutrient value of fillet and offal
Source: PLoS One. 2018 Apr 11;13(4):e0194241. doi: 10.1371/journal.pone.0194241 (PMC5894990; doi:10.1371/journal.pone.0194241)
Supplement: S1 Table — (XLSX) [file pone.0194241.s001.xlsx]

## Sheet: Table S1
	Table S1. Fat content (g per 4 oz. serving) in various tissues of fish fed different experimental diets.
	Tissue	Time [week]		Control		Fish oil				Algae meal				P	MSE
						1% Fish oil	3% Fish oil	5% Fish oil		1.75% Algae meal	5.26% Algae meal	8.77% Algae meal
	Fillet	4		2.1		1.84	1.55	1.7		2.41	1.48	1.87		0.1831	0.59
	Rib meat	4		4.32		3.73	4.99	4.34		3.55	4.03	2.53		0.0602	1.56
	Fillet	8		2.21		2.71	2.54	3.07		2.83	2.52	2.63		0.734	0.66
	Rib meat	8		5.22		4.7	4.25	5.74		5.07	5.44	4.12		0.9029	1.89
	Liver	8		3.67		3.1	5.17	5.39		3.78	4.2	3.31		0.3629	2.79
	Mesenteric fat	8		1118		2260	2586	2101		1253	2159	3759		0.8618	21.8
